# Supplementary material for: Targeted Induction of Endogenous VDUP1 by Small Activating RNA Inhibits the Growth of Lung Cancer Cells
Source: Int J Mol Sci. 2022 Jul 13;23(14):7743. doi: 10.3390/ijms23147743 (PMC9323751; doi:10.3390/ijms23147743)
Supplement: Supplementary file 1 [file ijms-23-07743-s001.zip]

Archive with 1 entries (1 files):
- ijms-1785125-supplementary.pptx
